# Supplementary material for: Systematic Review and Meta-Analysis of Extended-Spectrum Beta-Lactamase-Producing (ESBL) Escherichia coli in Food-Producing Animals and Animal Products in Nigeria
Source: Antibiotics (Basel). 2026 Apr 25;15(5):432. doi: 10.3390/antibiotics15050432 (PMC13203192; doi:10.3390/antibiotics15050432)
Supplement: Supplementary file 1 [file antibiotics-15-00432-s001.zip]

Archive with 1 entries (1 files):
- antibiotics-4237983-supplementary.pdf
